# Supplementary material for: Optimising Return to Work for Cardiovascular Patients: An Interdisciplinary Approach in Occupational Medicine and Cardiology
Source: Life (Basel). 2025 Dec 22;16(1):19. doi: 10.3390/life16010019 (PMC12842632; doi:10.3390/life16010019)
Supplement: Supplementary file 1 [file life-16-00019-s001.zip]

Archive with 1 entries (1 files):
- life-4036150-supplementary.pdf
